# Supplementary material for: Electroosmotic Flow of Viscoelastic Fluid through a Constriction Microchannel
Source: Micromachines (Basel). 2021 Apr 9;12(4):417. doi: 10.3390/mi12040417 (PMC8069235; doi:10.3390/mi12040417)
Supplement: Supplementary file 1 [file micromachines-12-00417-s001.zip]

Archive with 2 entries (2 files):
- A2.mp4
- A1.mp4
